# Supplementary material for: Immune Checkpoint Inhibitor Use in Advanced Hepatocellular Carcinoma: A Real-World Analysis of Efficacy and Toxicity
Source: Cancers (Basel). 2025 Sep 17;17(18):3034. doi: 10.3390/cancers17183034 (PMC12468603; doi:10.3390/cancers17183034)
Supplement: Supplementary file 1 [file cancers-17-03034-s001.zip]

Archive with 1 entries (1 files):
- cancers-3872255-supplementary.pdf
